# Supplementary material for: Common variants at 2q11.2, 8q21.3, and 11q13.2 are associated with major mood disorders
Source: Transl Psychiatry. 2017 Dec 11;7:1273. doi: 10.1038/s41398-017-0019-0 (PMC5802692; doi:10.1038/s41398-017-0019-0)
Supplement: Supplementary file 3 — Table S2 [file 41398_2017_19_MOESM3_ESM.xlsx]

## Sheet: Table S1
Table S2. SNPs reaching suggestive genome-wide significance in the meta-analysis of two GWAS datasets. SNPs marked in red were the genome-wide significant risk SNPs in final meta-analysis. SNPs marked in blue were the genome-wide significant SNPs in discovery GWAS meta-analysis. P-values marked in bold were either nominal significant in Replication sample I or genome-wide significant in meta-anal…
						GWAS meta-analysis				Replication sample I				GWAS meta-analysis plus Replication sample I
CHR	Loci	BP	SNP	A1	A2	P	OR	Q	I2	P	OR	Q	I2	P	OR	Q	I2
1	1p31.1	79010603	rs4650608	T	C	6.12e-07	1.0858	0.2775	15.21	0.0462	0.8811	N/A	N/A	0.3862	1.0373	0.005	81.1
2	2q11.2	99240090	rs17022433	A	T	5.09e-07	1.0821	0.482	0	0.01388	1.0712	0.1039	62.18	2.34e-08	1.0795	0.3565	7.33
2	2q11.2	99365529	rs2290255	A	C	7.74e-07	1.0809	0.9534	0	0.01692	1.0691	0.265	19.51	4.3e-08	1.078	0.7142	0
2	2q11.2	99387616	rs2290261	A	G	6.47e-07	0.9247	0.9727	0	0.01601	0.9348	0.286	12.17	3.42e-08	0.9271	0.7395	0
2	2q11.2	99388702	rs1053544	A	G	6.55e-07	1.0814	0.9767	0	0.01601	1.0697	0.286	12.17	3.46e-08	1.0786	0.7398	0
2	2q11.2	99389204	rs717454	T	C	6.1e-07	0.9245	0.9809	0	0.01601	0.9348	0.286	12.17	3.23e-08	0.927	0.7388	0
2	2q11.2	99428180	rs3792137	A	C	6.17e-07	1.0815	0.7695	0	0.2097	1.125	0.0761	68.22	6.48e-08	1.0768	0.3152	15.34
2	2q11.2	99430504	rs11899745	A	G	6.83e-07	0.9253	0.8205	0	0.2084	0.8905	0.0799	67.4	7.16e-08	0.9291	0.3323	12.09
2	2q11.2	99434501	rs4851206	T	C	7.83e-07	0.9258	0.8149	0	0.2084	0.8905	0.0799	67.4	8.13e-08	0.9295	0.3346	11.65
2	2q11.2	99443759	rs7585019	C	G	9.05e-07	1.0798	0.8366	0	0.2111	1.1186	0.0876	65.73	1.06e-07	1.0753	0.352	8.23
2	2q11.2	99444398	rs769105	A	G	7.66e-07	1.0804	0.8137	0	0.2124	1.1226	0.0784	67.72	8.7e-08	1.0758	0.3253	13.43
2	2q11.2	99461231	rs1011633	T	C	6.68e-07	1.0808	0.8367	0	0.2096	1.1145	0.0974	63.61	8.26e-08	1.0759	0.3697	4.64
3	3p21.1	52808259	rs2535629	A	G	3.7e-07	0.9184	0.7336	0	0.3355	0.9742	0.4896	0	1.36e-06	0.9335	0.2581	25.59
3	3q11.2	99254426	rs861271	T	G	5.67e-07	0.9223	0.1012	62.77	0.7442	0.9906	0.6571	0	0.02341	0.9444	0.0571	60.09
4	4q22.3	96156307	rs7681920	A	C	2.4e-07	0.9206	0.5939	0	0.7143	0.953	0.0177	82.21	0.2	0.9478	0.0002	85.05
4	4q22.3	96157409	rs1347345	A	G	2.53e-07	0.9207	0.601	0	0.6971	0.948	0.0137	83.56	0.1977	0.947	0.0001	85.38
4	4q22.3	96157616	rs10018945	A	G	3.63e-07	1.0849	0.5675	0	0.7071	1.0519	0.0154	82.96	0.2049	1.0547	0.0002	85.15
4	4q22.3	96160858	rs6532527	T	C	2.41e-07	0.9206	0.5892	0	0.732	0.956	0.0182	82.05	0.2149	0.9487	0.0001	85.5
8	8q21.3	92964617	rs1443557	A	T	8.49e-07	0.9193	0.3987	0	0.172	0.962	N/A	N/A	8.65e-07	0.9301	0.2815	21.1
8	8q21.3	92969723	rs1025908	A	G	3.63e-07	0.9209	0.6356	0	0.05134	0.9259	N/A	N/A	6.3e-08	0.9215	0.8872	0
8	8q21.3	92971608	rs10103191	A	G	5.16e-07	1.0815	0.7682	0	0.03108	1.0859	0.5404	0	4.69e-08	1.0821	0.9252	0
8	8q21.3	93002789	rs1031115	A	G	5.87e-07	0.9251	0.7689	0	0.07104	0.9334	0.4785	0	1.11e-07	0.9263	0.8882	0
11	11q13.2	66250401	rs10791889	T	C	4.4e-07	0.9142	0.1057	61.8	0.01208	0.9152	0.5389	0	1.7e-08	0.9144	0.3922	0
11	11q13.2	66307719	rs6591222	T	C	6.61e-07	0.9154	0.1143	59.9	0.3272	0.9719	0.8983	0	2e-06	0.9305	0.1329	46.41
11	11q13.2	66338786	rs10750790	A	G	5.91e-07	1.0928	0.1052	61.89	0.01654	1.0883	0.5626	0	3.05e-08	1.0919	0.3962	0
11	11q13.2	66340335	rs7930203	A	G	5.21e-07	1.0933	0.111	60.62	0.01654	1.0883	0.5626	0	2.7e-08	1.0923	0.4092	0
11	11q13.2	66377959	rs2077432	T	C	1.72e-07	0.912	0.2173	34.31	0.6668	0.9876	0.8306	0	0.01326	0.9381	0.0703	57.46
11	11q13.2	66382810	rs3741194	T	C	1.2e-07	1.1003	0.2376	28.29	0.06345	1.0694	0.5147	0	2.62e-08	1.094	0.51	0
11	11q13.2	66388468	rs11600959	A	G	9.87e-08	0.9093	0.2344	29.28	0.07557	0.93	N/A	N/A	1.7e-08	0.913	0.4271	0
11	11q13.2	66390973	rs7948839	T	C	8.56e-08	0.9118	0.4941	0	0.8799	1.0043	0.7428	0	0.05026	0.9448	0.0277	67.13
11	11q13.2	66398972	rs2167457	T	C	6.92e-08	0.9093	0.2229	32.69	0.07053	0.9366	0.6021	0	1.69e-08	0.9145	0.5133	0
11	11q13.2	66404659	rs7103627	A	G	1.12e-07	1.0997	0.265	19.52	0.7401	1.0142	N/A	N/A	0.0128	1.0776	0.0418	68.5
11	11q13.2	66406188	rs7119426	A	G	4.33e-08	1.1009	0.1967	40	0.4152	1.027	0.683	0	1.89e-07	1.0839	0.1481	43.88
11	11q13.2	66406636	rs10896139	T	C	5.59e-08	0.9087	0.2	39.12	0.9112	1.0032	0.8655	0	0.06142	0.943	0.0174	70.42
11	11q13.2	66406824	rs7120256	A	C	4.13e-08	0.9075	0.2067	37.29	0.4786	0.97	N/A	N/A	0.0014	0.925	0.0995	56.7
11	11q13.2	66417525	rs35419027	T	C	1.14e-07	1.0964	0.5465	0	N/A				N/A
11	11q13.2	66419307	rs7122539	A	G	1.01e-07	0.9155	0.2924	9.78	0.4654	0.984	N/A	N/A	0.0087	0.9366	0.0491	66.8
11	11q13.2	66429655	rs10160758	T	C	3.31e-07	1.095	0.2702	17.76	0.394	1.0283	0.6173	0	9.98e-07	1.0794	0.229	30.54
17	17p12	11165259	rs12943640	A	G	7.66e-07	0.9197	0.3851	0	0.06821	0.957	N/A	N/A	4.66e-07	0.9295	0.3273	10.5
20	20q13.12	44133573	rs6074012	T	C	9.65e-08	1.0867	0.1572	50.02	0.2831	1.0305	0.7444	0	2.21e-07	1.0731	0.1821	38.31
